# Supplementary material for: Dual functionalized brain-targeting nanoinhibitors restrain temozolomide-resistant glioma via attenuating EGFR and MET signaling pathways
Source: Nat Commun. 2020 Jan 30;11:594. doi: 10.1038/s41467-019-14036-x (PMC6992617; doi:10.1038/s41467-019-14036-x)
Supplement: Supplementary file 4 — Supplementary Data 1 [file 41467_2019_14036_MOESM4_ESM.xls]

## Sheet: Sheet1
Supplementary Data 1. The CNV data of RTK genes in LGG and GBM.
Chromosome	Start	End	Gene Symbol	CNV in LGG	CNV in GBM
chr1	9711789	9789172	PIK3CD	-0.27	-0.06
chr1	11166587	11322608	MTOR	-0.26	0.01
chr1	16450831	16482582	EPHA2	-0.25	0.03
chr1	23037330	23241823	EPHB2	-0.24	0.01
chr1	36931643	36948915	CSF3R	-0.25	0.05
chr1	43766565	43788781	TIE1	-0.24	0.06
chr1	46505811	46642160	PIK3R3	-0.24	0.06
chr1	59246462	59249785	JUN	-0.25	0.05
chr1	64239689	64647179	ROR1	-0.25	0.05
chr1	65886130	66103176	LEPR	-0.25	0.07
chr1	65886130	65901690	LEPROT	-0.25	0.07
chr1	94994731	95007413	F3	-0.24	0.03
chr1	115247084	115259515	NRAS	-0.25	0.04
chr1	154934773	154946959	SHC1	0.04	0.09
chr1	155036212	155042029	EFNA4	0.04	0.09
chr1	162602227	162750247	DDR2	0.03	0.07
chr1	179068461	179198819	ABL2	0.03	0.07
chr1	243651534	244006584	AKT3	0.02	0.12
chr10	33466418	33623833	NRP1	-0.03	-0.56
chr10	49514785	49643183	MAPK8	-0.09	-0.58
chr10	75572258	75634349	CAMK2G	-0.1	-0.61
chr10	83635069	84746935	NRG3	-0.11	-0.61
chr10	120967196	121215131	GRK5	-0.16	-0.63
chr10	123237843	123357972	FGFR2	-0.16	-0.61
chr11	532241	535550	HRAS	-0.09	-0.09
chr11	20691116	21597229	NELL1	-0.05	-0.08
chr11	64037299	64052176	BAD	0.03	-0.06
chr11	67195934	67202879	RPS6KB2	0.04	-0.05
chr11	77033059	77185108	PAK1	0.04	-0.04
chr11	117857105	117872199	IL10RA	0.07	-0.04
chr11	119076985	119178859	CBL	0.07	-0.03
chr12	12870301	12875305	CDKN1B	0.01	-0.01
chr12	25358179	25403854	KRAS	0.06	0.04
chr12	56473808	56497291	ERBB3	-0.04	0.02
chr13	114321596	114438637	GRK1	-0.08	-0.12
chr14	50583845	50698099	SOS2	-0.07	-0.15
chr14	105235686	105262080	AKT1	-0.1	-0.12
chr15	40509628	40569688	PAK6	-0.04	-0.12
chr15	49115933	49255641	SHC4	-0.05	-0.11
chr15	59171243	59225852	SLTM	-0.04	-0.08
chr15	66679210	66783882	MAP2K1	-0.03	-0.06
chr15	76234327	76304785	NRG4	-0.04	-0.07
chr16	23847299	24231932	PRKCB	0	-0.05
chr16	27325229	27376099	IL4R	0	-0.03
chr16	30125425	30134630	MAPK3	0	-0.02
chr16	81812898	81991899	PLCG2	0	-0.05
chr17	1324646	1359561	CRK	0.02	-0.05
chr17	7608519	7614693	EFNB3	0.01	-0.07
chr17	8782232	8869029	PIK3R5	0.02	-0.05
chr17	11924134	12047051	MAP2K4	0.02	-0.03
chr17	30814104	30818271	CDK5R1	0.01	-0.02
chr17	32582295	32584220	CCL2	0.01	-0.02
chr17	37844392	37884915	ERBB2	0.02	-0.02
chr17	40351194	40428424	STAT5B	0.02	-0.01
chr17	40439564	40463960	STAT5A	0.02	-0.01
chr17	57970406	58027786	RPS6KB1	0.06	0.03
chr17	64298925	64806862	PRKCA	0.05	0.03
chr17	73314156	73401790	GRB2	0.07	0.05
chr19	416582	460996	SHC2	0.07	0.2
chr19	4090319	4124126	MAP2K2	0.05	0.2
chr19	7968764	7979363	MAP2K7	0.06	0.2
chr19	14544165	14582679	PKN1	0.06	0.2
chr19	18263987	18288927	PIK3R2	0.06	0.19
chr19	39616419	39670046	PAK4	-0.25	0.14
chr19	40736223	40791302	AKT2	-0.27	0.13
chr19	41725107	41767671	AXL	-0.28	0.1
chr19	45281125	45303903	CBLC	-0.3	0.09
chr19	54385466	54410901	PRKCG	-0.33	0.08
chr2	39208689	39347604	SOS1	-0.01	0
chr2	70674411	70781147	TGFA	-0.01	-0.01
chr2	106361519	106510730	NCK2	0	0
chr2	112656190	112786945	MERTK	0	0
chr2	212240441	213403352	ERBB4	-0.01	-0.01
chr2	222282746	222437010	EPHA4	-0.01	-0.01
chr20	9518036	9819687	PAK7	0.05	0.23
chr20	35973087	36033821	SRC	0.06	0.22
chr20	39766160	39804357	PLCG1	0.06	0.23
chr22	21271713	21308037	CRKL	-0.02	-0.15
chr22	22113946	22221970	MAPK1	-0.02	-0.15
chr22	37309674	37336479	CSF2RB	-0.03	-0.18
chr22	37521879	37545962	IL2RB	-0.03	-0.18
chr3	12625099	12705700	RAF1	0	0.02
chr3	49924435	49941306	MST1R	-0.03	0
chr3	105377108	105588266	CBLB	-0.03	0.01
chr3	119540801	119813264	GSK3B	-0.03	-0.01
chr3	123331142	123603149	MYLK	-0.03	0
chr3	134514098	134979307	EPHB1	-0.02	0.01
chr3	136581049	136667968	NCK1	-0.02	0.02
chr3	138371539	138478201	PIK3CB	-0.02	0.02
chr3	178866310	178952497	PIK3CA	0.01	0.11
chr3	196466727	196559518	PAK2	-0.03	0.01
chr4	1795038	1810599	FGFR3	-0.04	0.02
chr4	54243819	55164412	PDGFRA	0.07	0.4
chr4	55524094	55606881	KIT	0.03	0.28
chr4	75230859	75254477	EREG	-0.08	-0.02
chr4	75310852	75490485	AREG	-0.08	-0.02
chr4	75671447	75719882	BTC	-0.08	-0.02
chr4	86936275	87374283	MAPK10	-0.08	-0.02
chr4	110834039	110934118	EGF	-0.09	-0.02
chr4	114372187	114683083	CAMK2D	-0.09	-0.02
chr4	144257982	144395718	GAB1	-0.11	-0.02
chr5	35856976	35879705	IL7R	-0.02	0.01
chr5	67511583	67597649	PIK3R1	-0.02	0
chr5	139226363	139422884	NRG2	-0.03	0
chr5	139712427	139726188	HBEGF	-0.03	0
chr5	149493401	149535422	PDGFRB	-0.04	-0.01
chr5	149599053	149669403	CAMK2A	-0.03	-0.01
chr5	179660594	179719071	MAPK9	-0.04	-0.01
chr6	36644236	36655116	CDKN1A	-0.01	-0.03
chr6	43044005	43129458	PTK7	-0.01	-0.04
chr6	137518620	137540567	IFNGR1	-0.08	-0.15
chr7	44256748	44365230	CAMK2B	0.15	0.6
chr7	55086724	55275031	EGFR	0.36	1.91
chr7	95212808	95225925	PDK4	0.21	0.63
chr7	106505722	106547592	PIK3CG	0.23	0.62
chr7	116312458	116438440	MET	0.24	0.67
chr7	140433812	140624564	BRAF	0.24	0.63
chr7	142552791	142568847	EPHB6	0.23	0.62
chr8	17433941	17500642	PDGFRL	0.02	-0.02
chr8	31496910	32622558	NRG1	0.03	-0.02
chr8	37888019	37917883	EIF4EBP1	0.03	-0.01
chr8	38268655	38326352	FGFR1	0.03	-0.01
chr8	128747764	128751018	MYC	0.14	0.05
chr8	141668480	142011412	PTK2	0.11	0.03
chr9	27109146	27230172	TEK	-0.14	-0.36
chr9	90112657	90323549	DAPK1	-0.01	0.01
chr9	91620685	91793682	SHC3	0	0
chr9	113431050	113563278	MUSK	-0.01	0.01
chr9	133589267	133763062	ABL1	0	0.01
chrX	47420498	47431320	ARAF	-0.05	-0.05
chrX	47494918	47510003	ELK1	-0.05	-0.05
chrX	70327253	70331481	IL2RG	-0.01	-0.03
chrX	110187512	110464173	PAK3	-0.02	-0.05
chrX	117861558	117928496	IL13RA1	-0.03	-0.04
