# Supplementary material for: Dual functionalized brain-targeting nanoinhibitors restrain temozolomide-resistant glioma via attenuating EGFR and MET signaling pathways
Source: Nat Commun. 2020 Jan 30;11:594. doi: 10.1038/s41467-019-14036-x (PMC6992617; doi:10.1038/s41467-019-14036-x)
Supplement: Supplementary file 5 — Supplementary Data 2 [file 41467_2019_14036_MOESM5_ESM.xls]

## Sheet: Sheet1
Supplementary Data 2. The differential expressed RTK genes between LN229 and LN229R.
Gene	Expression (Average)		log2FC (LN229R/LN229)	-log10P
Symbol	LN229	LN229R
IL4R	27.85	1463.51	5.72	5.07
F3	8.86	241.05	4.77	5.36
PDGFRL	19.37	526.73	4.77	4.78
PDGFRB	146.98	2014.54	3.78	8.27
IL7R	323.82	3998.53	3.63	5.97
MYLK	15.56	187.25	3.59	6.56
PRKCA	167.97	1712.05	3.35	6.4
EPHB2	579.35	4554.74	2.97	5.75
IL2RB	2.91	19.35	2.73	3.32
MERTK	9.56	56.08	2.55	4.78
NRG1	10.85	57.58	2.41	4.52
NRG2	62.07	302.61	2.29	6.55
SOS1	304.79	1393.84	2.19	4.64
CBLB	132.99	574.05	2.11	4.55
MET	2812.51	10876.2	1.95	5.98
IFNGR1	804.2	2871.81	1.84	5.79
SOS2	38.26	136.28	1.83	4.09
HBEGF	391.23	1391.43	1.83	4.91
MST1R	4.14	13.71	1.73	3.17
ROR1	113.3	372.77	1.72	2.92
EGFR	230.48	735.67	1.67	5.85
MYC	1043.44	3153.32	1.6	5.64
FGFR1	104.85	271.49	1.37	5.22
EPHA4	256.96	648.76	1.34	5.53
PIK3R3	114.74	280.82	1.29	5.25
EPHA2	4704.75	11085.2	1.24	5.26
PLCG2	25.03	57.63	1.2	3.77
TIE1	29.83	67.75	1.18	2.37
MAPK8	327.83	714.91	1.12	5.11
MAP2K4	248.96	540.73	1.12	3.83
EPHB6	8.29	17.78	1.1	2.28
NRP1	1069.08	2286.11	1.1	4.88
EFNA4	492.4	1030.26	1.07	3.11
SRC	9.73	19.77	1.02	2.16
AXL	10161.8	20493.7	1.01	3.96
MAP2K1	2985.06	5728.49	0.94	3.97
CDKN1B	1456.92	2781.82	0.93	6.24
GRK5	374.73	711.53	0.93	3.93
HRAS	9395.74	17777.8	0.92	5.46
STAT5B	377.32	702.84	0.9	3.56
GSK3B	483.9	866.94	0.84	4.47
CSF2RA	17.34	30.44	0.81	1.74
CAMK2G	213.89	374.85	0.81	4.72
AKT2	73.52	119.58	0.7	2.17
CBL	495.23	794.45	0.68	3.39
JUN	890.13	1413.04	0.67	3.19
MTOR	2778.5	4177.66	0.59	4.87
